# Supplementary material for: Sustainable Carboxymethyl Cellulose-Based Foams via Deep Eutectic Solvent Processing for pH-Responsive Drug Delivery
Source: J Funct Biomater. 2026 Jul 12;17(7):337. doi: 10.3390/jfb17070337 (PMC13412967; doi:10.3390/jfb17070337)
Supplement: Supplementary file 1 [file jfb-17-00337-s001.zip]

Archive with 1 entries (1 files):
- jfb-4390900-supplementary.pdf
